# Supplementary material for: Prevention of Radiotherapy-Induced Enteropathy by Probiotics (PREP): Double-Blind Randomized Placebo-Controlled Trial
Source: Curr Oncol. 2024 Oct 1;31(10):5889–95. doi: 10.3390/curroncol31100438 (PMC11506454; doi:10.3390/curroncol31100438)
Supplement: Supplementary file 1 [file curroncol-31-00438-s001.zip]

Archive with 1 entries (1 files):
- curroncol-3199467-supplementary.pdf
